# Supplementary material for: A rare human variant that disrupts GPR10 signalling causes weight gain in mice
Source: Nat Commun. 2023 Mar 15;14:1450. doi: 10.1038/s41467-023-36966-3 (PMC10017677; doi:10.1038/s41467-023-36966-3)
Supplement: Supplementary file 3 — Supplementary Data 1 -7 [file 41467_2023_36966_MOESM3_ESM.xlsx]

## Sheet: Table S1
Table S1. GPR10 variants included in functional studies.
							gnomAD minor allele frequency [1]								UK Biobank FE exomes [2]
		Amino acid change	Position (hg19)	Ref	Alt	Genotype(s)	European (NFE)	South Asian	European (Finnish)	East Asian	African	Ashkenazi Jewish	Latino	Other	Allele count	Allele number	Allele freq
	Cases	A121D	chr10:120354395	G	T	Het	2.359e-05	0.0003598	0	0	0	0	0	0	6	99920	6.005e-05
		V162L	chr10:120354273	C	A	Het	0.0001209	0	9.072e-05	0	0	0	0	0	13	99920	0.00013
		P193S	chr10:120354180	G	A	Het	3.121e-05	3.591e-05	0	0	0	0	0	0	2	99920	2.0016e-05
		H206N	chr10:120354141	G	T	Het	1.92e-05	0	0	0	0	0	0	0	1	99920	1.0008e-05
		R220L	chr10:120354098	C	A	Het	1.128e-05	0.002101	0	6.744e-05	0	0	0	0.0001728	4	99920	4.003e-05
		R222S	chr10:120354093	G	T	Het	.	.	.	.	.	.	.	.	.	.	.
		P237R	chr10:120354047	G	C	Het	0	3.821e-05	0	0	0	0	0	0	.	.	.
		L242F	chr10:120354033	G	A	Het	3.477e-05	0	0	0	0	0	0	0	6	99920	6.005e-05
		V261M	chr10:120353976	C	T	Het	.	.	.	.	.	.	.	.	.	.	.
		A266D	chr10:120353960	G	T	Het, Het, Het	0.0002655	0	0.0009888	0	4.815e-05	0	2.85e-05	0.0002842	13	99920	0.00013
		D340V	chr10:120353738	T	A	Het	.	.	.	.	.	.	.	.	.	.	.
		D340N	chr10:120353739	C	T	Het	2.828e-05	0	0	0	0	0	0	0	9	99918	9.007e-05
		L350S	chr10:120353708	A	G	Het	.	.	.	.	.	.	.	.	.	.	.
		K356E	chr10:120353691	T	C	Het	.	.	.	.	.	.	.	.	.	.	.
		I357L	chr10:120353688	T	A	Het	0	0.001896	0	0	0	0	0	0.0003365	4	99920	4.003e-05
	Controls	V11I	chr10:120354726	C	T	Het	.	.	.	.	.	.	.	.	.	.	.
		C113R	chr10:120354420	A	G	Het	0	0	0	0	0	0	0	0	.	.	.
		A191V	chr10:120354185	G	A	Het	7.095e-05	3.567e-05	0	0	0	0	0	0	3	99920	3.0025e-05
		P258S	chr10:120353985	G	A	Het	6.637e-05	0	0	0	6.762e-05	0	0	0	10	99920	0.0001
		A328V	chr10:120353774	G	A	Het	0	0	0	0	0	0	0	0	.	.	.
	Common variant	P305L	chr10:120353843	G	A	-	0.04266	0.05855	0.009242	0.004595	0.008284	0.08083	0.06566	0.04574	4489	99920	0.045
	Footnotes
	[1] gnomAD v2.1 exomes and genomes, https://gnomad.broadinstitute.org/variant/[variant]?dataset=gnomad_r2_1 (accessed July 2020)
	[2] Allele counts and frequencies were calculated from PLINK-formatted FE exome release.
	"." indicates variant is not reported in the population database.
	NFE, non-Finnish European.

## Sheet: Table S2
Table S2. Cell surface expression and signalling properties of GPR10 mutants.
	category	GPR10 variant	GPCRdb residue #	domain	consensus				cell surface expression [%WT]							Ligand binding (radioligand competition)															Gq/11 signalling (IP-1 accumulation)															Gi/o signalling (IP-1 accumulation with GαΔ6qi4myr)
					overall effect	# LoF	# -	# GoF								affinity (IC50) [nM]							Fmut (varIC50/WTIC50)	radioligand bound [%WT]							potency (EC50) [nM]							Fmut (varEC50/WTEC50)	efficacy (Emax) [%WT]							potency (EC50) [nM]
									mean		SEM	n	t-test	p	effect	mean		SEM	n	t-test	p	effect		mean		SEM	n	t-test	p	effect	mean		SEM	n	t-test	p	effect		mean		SEM	n	t-test	p	effect	mean		SEM	n
	cases	WT							100		N/D	9				2.06007	±	0.878157	6				N/D	100	±	N/D	7				11.7389	±	3.04948	7				N/D	100		N/D	7				5.51788	±	1.31499	8
		A121D	2x64	TM-II	LoF	5	2	0	109.686	±	8.09552	7		0.276651	-	N/D (cLoF)			4	N/D (cLoF)		LoF	N/D	N/D (cLoF)			4	N/D (cLoF)		LoF	N/D (cLoF)			5	N/D (cLoF)		LoF	N/D	N/D (cLoF)			5	N/D (cLoF)		LoF	297.24	±	152.882	3
		V162L	3x53	TM-III	N/D	1	6	0	90.2962	±	10.3876	8		0.381309	-	1.19793	±	0.133077	3	ns	0.287853	-	0.591293	92.3746	±	7.99375	3	ns	0.440798	-	30.2624	±	18.6444	5	ns	0.379716	-	2.57797	63.7259	±	6.2126	5	* *	0.00428913	LoF	9.3495	±	1.17621	4
		P193S	4x60	TM-IV	LoF	6	0	1	123.21	±	8.54639	8	*	0.0299478	GoF	N/D (cLoF)			4	N/D (cLoF)		LoF	N/D	N/D (cLoF)			4	N/D (cLoF)		LoF	N/D (cLoF)			5	N/D (cLoF)		LoF	N/D	N/D (cLoF)			5	N/D (cLoF)		LoF	N/D (cLoF)			4
		H206N		ECL2	N/D	1	5	1	123.902	±	2.2286	6	* * *	0.000122092	GoF	1.59563	±	0.504363	4	ns	0.489161	-	0.728035	65.7424	±	6.51731	4	*	0.0134131	LoF	41.2357	±	28.7285	4	ns	0.380901	-	3.51276	120.733	±	13.7231	4	ns	0.22801	-	10.373	±	5.62984	3
		R220L	5x34	TM-V	-	0	7	0	109.484	±	9.09706	6		0.344902	-	0.987625	±	0.273963	4	ns	0.85417	-	0.455987	80.8159	±	8.09627	4	ns	0.0985485	-	15.927	±	9.75232	4	ns	0.705106	-	1.35678	94.3778	±	14.3853	4	ns	0.722024	-	4.29915	±	2.15992	4
		R222S	5x36	TM-V	N/D	1	5	1	123.285	±	8.10763	6	*	0.0349152	GoF	0.856667	±	0.440242	3	ns	0.525263	-	0.463895	14.6587	±	3.71654	4	* * *	0.000180906	LoF	335.618	±	297.164	4	ns	0.35548	-	28.5903	87.8517	±	7.60206	4	ns	0.208326	-	23.481	±	9.23426	3
		P237R	5x50	TM-V	LoF	6	1	0	96.1499	±	4.75527	6		0.454935	-	N/D (cLoF)			4	N/D (cLoF)		LoF	N/D	N/D (cLoF)			4	N/D (cLoF)		LoF	N/D (cLoF)			4	N/D (cLoF)		LoF	N/D	N/D (cLoF)			4	N/D (cLoF)		LoF	N/D (cLoF)			4
		L242F	5x55	TM-V	-	0	7	0	128.923	±	10.6669	5		0.0534572	-	0.83345	±	0.116479	4	ns	0.971878	-	0.390404	79.6294	±	8.92239	4	ns	0.106632	-	32.5367	±	16.0002	3	ns	0.322318	-	2.77171	101.308	±	7.47416	3	ns	0.877165	-	6.38493	±	2.89812	4
		V261M		ICL3	GoF	0	5	2	149.248	±	6.59947	5	* *	0.00172332	GoF	1.0451	±	0.210685	3	ns	0.428636	-	0.469941	86.823	±	5.88903	4	ns	0.111215	-	29.215	±	21.5304	3	ns	0.503075	-	2.48874	188.999	±	2.89459	3	* *	0.00105611	GoF	8.38775	±	1.40044	4
		A266D	6x23	TM-VI	LoF	3	4	0	91.3062	±	4.68102	8		0.105638	-	1.1587	±	0.431113	3	ns	0.285681	-	0.582021	66.0159	±	3.92516	3	*	0.0130791	LoF	35.19	±	12.9065	5	ns	0.144451	-	2.99774	42.438	±	8.66649	5	* *	0.00266712	LoF	6.74475	±	2.29384	4
		D340N	8x48	H8	N/D	1	5	1	122.184	±	8.75349	5		0.0643708	-	0.9381	±	0.154584	3	ns	0.727936	-	0.454382	31.813	±	17.0771	4	*	0.0281392	LoF	17.5497	±	9.26954	3	ns	0.602021	-	1.49501	126.673	±	4.1974	3	*	0.0238801	GoF	7.2	±	2.19795	4
		D340V	8x48	H8	LoF	3	4	0	86.4397	±	6.45448	8		0.0737724	-	1.47393	±	0.349423	3	ns	0.316042	-	0.817519	48.5525	±	2.663	3	* *	0.00266852	LoF	29.4416	±	10.3553	5	ns	0.16566	-	2.50805	69.3171	±	5.93568	5	* *	0.00665546	LoF	6.74333	±	1.71649	3
		L350S	8x58	H8	LoF	3	3	1	120.826	±	7.0603	6	*	0.0318937	GoF	0.814575	±	0.136544	4	ns	0.773099	-	0.571822	33.9467	±	8.47315	4	* *	0.00439315	LoF	66.6633	±	43.7384	3	ns	0.335891	-	5.67886	51.479	±	9.72608	3	*	0.0379105	LoF	5.4698	±	2.47849	5
		K356E		C-term	LoF	3	4	0	84.584	±	11.296	7		0.221299	-	3.36333	±	1.92818	3	ns	0.591046	-	1.71362	28.8762	±	3.7826	3	* *	0.00281652	LoF	26.204	±	11.8389	4	ns	0.312727	-	2.23224	33.6253	±	3.82669	4	* * *	0.0004176	LoF	7.47833	±	1.28924	3
		I357L		C-term	GoF	0	5	2	156.904	±	11.3138	5	* *	0.00733545	GoF	0.70755	±	0.14721	4	ns	0.654332	-	0.242626	92.26	±	17.3764	4	ns	0.686188	-	18.3363	±	9.10333	3	ns	0.550983	-	1.56202	135.281	±	11.8693	3	ns	0.0969939	-	4.69075	±	1.77129	4
	controls	V011I		N-term	N/D	1	6	0	97.1768	±	6.20859	6		0.668365	-	1.58033	±	0.319769	3	ns	0.326886	-	0.764087	87.6254	±	6.71142	3	ns	0.206523	-	17.434	±	12.2777	3	ns	0.692263	-	1.48515	96.3668	±	12.4898	3	ns	0.798527	-	10.1987	±	0.351788	3
		C113R	2x56	TM-II	LoF	6	1	0	81.8293	±	14.0249	6		0.251698	-	N/D (cLoF)			3	N/D (cLoF)		LoF	N/D	N/D (cLoF)			3	N/D (cLoF)		LoF	N/D (cLoF)			3	N/D (cLoF)		LoF	N/D	N/D (cLoF)			3	N/D (cLoF)		LoF	N/D (cLoF)			3
		A191V	4x57	TM-IV	LoF	5	2	0	116.741	±	7.61249	6		0.0791754	-	5.565	±	0.487	3	ns	0.752533	-	3.11635	11.2457	±	2.2791	3	* * *	0.000658746	LoF	N/D (cLoF)			3	N/D (cLoF)		LoF	N/D	N/D (cLoF)			3	N/D (cLoF)		LoF	N/D (cLoF)			3
		P258S	5x71	TM-VI	LoF	4	3	0	122.975	±	14.8707	7		0.173303	-	1.41493	±	0.818371	3	ns	0.315392	-	0.624824	84.6153	±	3.30666	3	*	0.0432224	LoF	N/D (cLoF)			4	N/D (cLoF)		LoF	N/D	N/D (cLoF)			4	N/D (cLoF)		LoF	173.417	±	141.371	3
		A328V	7x46	TM-VII	LoF	2	5	0	90.8062	±	8.05577	7		0.297253	-	1.32767	±	0.275177	3	ns	0.300926	-	0.722928	108.591	±	7.23917	3	ns	0.35718	-	19.51	±	3.89299	4	ns	0.162829	-	1.662	68.2177	±	4.08787	4	* *	0.00442716	LoF	7.28067	±	3.16614	3
	common variant	P305L		ECL3	N/D	1	6	0	100.095	±	5.55087	7		0.986906	-	1.2925	±	0.378946	3	ns	0.874721	-	0.571874	35.4056	±	3.21189	3	* *	0.00246334	LoF	25.9298	±	10.774	5	ns	0.264825	-	2.20889	77.7526	±	15.9718	5	ns	0.236069	-	5.6595	±	1.44943	4
			cases	LoF	7								cases	LoF	0					cases	LoF	3						cases	LoF	10					cases	LoF	3						cases	LoF	8
				-	2	(N/D 4)								-	9						-	12							-	5						-	12							-	5
				GoF	2									GoF	6						GoF	0							GoF	0						GoF	0							GoF	2
			controls	LoF	4								controls	LoF	0					controls	LoF	1						controls	LoF	3					controls	LoF	3						controls	LoF	4
				-	0	(N/D 1)								-	5						-	4							-	2						-	2							-	1
				GoF	0									GoF	0						GoF	0							GoF	0						GoF	0							GoF	0
	consensus								cell surface expression [%WT]							affinity (IC50) [nM]								radioligand bound [%WT]							potency (EC50) [nM]								efficacy (Emax) [%WT]							potency (EC50) [nM]
																Ligand binding (radioligand competition)															Gq/11 signalling (IP-1 accumulation)															Gi/o signalling (IP-1 accumulation with GαΔ6qi4myr)
	Footnotes
	Generic AA residue numbers according to numbering scheme proposed by GPCRdb (gpcrdb.org) (GPCRdb residue #); variants classified as Loss-of-Function (LoF), WT-like (-) and Gain-of-Function (GoF); for some complete LoF variants, numeric results could not be determined (N/D); half maximal inhibitory concentration of PrRP-31 (IC50); relative number of receptor binding sites (Bmax); ratio between aff…
[truncated: 11 more columns]

## Sheet: Table S3
Table S3. Open Targets Genetics "Locus2Gene" scores reported for GPR10 (PRLHR) at GWAS or PheWAS loci for anthropometric and related traits.
	GPR10 Locus2Gene score (OpenTargets)	Gene with largest overall L2G score is GPR10?	Reported Trait	PMID or UKB	Study N Initial (N Replication)	Index Variant ID (hg38; chr_pos_ref_alt)	Index Variant RSID	Index Variant alternative allele frequency, Non-Finnish European[1]	P-Value	Beta (95% CI) for alternative allele	Study ID (OpenTargets)	URLs for Gene prioritisation and Partial Locus2Gene scores (OpenTargets)
	0.75875	Yes	Triglyceride levels	PMID:32203549	441016	10_118482675_T_C	rs2420477	0.51	3e-08	-0.01 (-0.02, -0.01)	GCST010244	https://genetics.opentargets.org/study-locus/GCST010244/10_118482675_T_C
	0.704242	Yes	Body fat percentage	UKB Neale v2	354628	10_118638857_T_G	rs4752183	0.56	2.12626e-08	-0.08 (-0.11, -0.06)	NEALE2_23099_raw	https://genetics.opentargets.org/study-locus/NEALE2_23099_raw/10_118638857_T_G
	0.657659	Yes	Leg fat percentage (right)	UKB Neale v2	354811	10_118638857_T_G	rs4752183	0.56	4.25723e-08	-0.07 (-0.1, -0.05)	NEALE2_23111_raw	https://genetics.opentargets.org/study-locus/NEALE2_23111_raw/10_118638857_T_G
	0.391768	.	Appendicular lean mass	PMID:33097823	450243	10_118668447_A_G	rs1247121	0.55	2.097e-20	-0.02 (-0.02, -0.01)	GCST90000025	https://genetics.opentargets.org/study-locus/GCST90000025/10_118668447_A_G
	0.379801	.	Height	PMID:30595370	458000	10_118668447_A_G	rs1247121	0.55	2e-18		GCST007841	https://genetics.opentargets.org/study-locus/GCST007841/10_118668447_A_G
	0.349178	.	Whole body fat-free mass	UKB Neale v2	354808	10_118667288_G_C	rs1247123	0.52	1.04483e-10	-0.1 (-0.13, -0.07)	NEALE2_23101_raw	https://genetics.opentargets.org/study-locus/NEALE2_23101_raw/10_118667288_G_C
	0.283219	Yes	Body size at age 10	PMID:32376654	453169	10_118518882_G_A	rs75387636	0.05	2e-09	0.02 (0.01, 0.03)	GCST010989	https://genetics.opentargets.org/study-locus/GCST010989/10_118518882_G_A
	0.265979	Yes	Leg fat percentage (left)	UKB Neale v2	354791	10_118637619_A_G	rs4752182	0.56	1.03122e-08	-0.07 (-0.1, -0.05)	NEALE2_23115_raw	https://genetics.opentargets.org/study-locus/NEALE2_23115_raw/10_118637619_A_G
	0.195861	.	Trunk predicted mass	UKB Neale v2	354494	10_118674584_T_G	rs755481	0.48	3.136e-12	0.05 (0.04, 0.07)	NEALE2_23130_raw	https://genetics.opentargets.org/study-locus/NEALE2_23130_raw/10_118674584_T_G
	0.195328	.	Trunk fat-free mass	UKB Neale v2	354530	10_118674584_T_G	rs755481	0.48	3.454e-12	0.05 (0.04, 0.07)	NEALE2_23129_raw	https://genetics.opentargets.org/study-locus/NEALE2_23129_raw/10_118674584_T_G
	0.192167	.	Whole body water mass	UKB Neale v2	354834	10_118667288_G_C	rs1247123	0.52	1.11866e-10	-0.07 (-0.09, -0.05)	NEALE2_23102_raw	https://genetics.opentargets.org/study-locus/NEALE2_23102_raw/10_118667288_G_C
	0.182848	.	Appendicular lean mass	PMID:33097823	244730	10_118674584_T_G	rs755481	0.48	2.3e-13	0.02 (0.01, 0.02)	GCST90000027	https://genetics.opentargets.org/study-locus/GCST90000025/10_118668447_A_G
	0.107614	.	Appendicular lean mass	PMID:33097823	205513	10_118668447_A_G	rs1247121	0.55	2.9e-09	-0.02 (-0.02, -0.01)	GCST90000026	https://genetics.opentargets.org/study-locus/GCST90000026/10_118668447_A_G
	0.0891164	.	Sitting height	UKB Neale v2	360066	10_118667736_C_CA	rs566417121	0.55	6.07612e-09	-0.05 (-0.07, -0.03)	NEALE2_20015_raw	https://genetics.opentargets.org/study-locus/NEALE2_20015_raw/10_118667736_C_CA
	0.0844242	.	Anthropometric traits (multi-trait analysis)	PMID:30166351	4988 (336107)	10_118706284_C_G	rs12414412	0.09	4e-13		GCST007490	https://genetics.opentargets.org/study-locus/GCST007490/10_118706284_C_G
	0.0837931	.	Leg predicted mass (right)	UKB Neale v2	354798	10_118667288_G_C	rs1247123	0.52	2.03281e-08	-0.02 (-0.02, -0.01)	NEALE2_23114_raw	https://genetics.opentargets.org/study-locus/NEALE2_23114_raw/10_118667288_G_C
	0.0787713	.	Leg fat-free mass (right)	UKB Neale v2	354798	10_118667288_G_C	rs1247123	0.52	2.59525e-08	-0.02 (-0.02, -0.01)	NEALE2_23113_raw	https://genetics.opentargets.org/study-locus/NEALE2_23113_raw/10_118667288_G_C
	0.0760485	.	Basal metabolic rate	UKB Neale v2	354825	10_118667288_G_C	rs1247123	0.52	8.31294e-09	-11.46 (-15.36, -7.56)	NEALE2_23105_raw	https://genetics.opentargets.org/study-locus/NEALE2_23105_raw/10_118667288_G_C
	0.0727876	.	Arm predicted mass (left)	UKB Neale v2	354653	10_118674584_T_G	rs755481	0.48	8.62981e-09	0.01 (0, 0.01)	NEALE2_23126_raw	https://genetics.opentargets.org/study-locus/NEALE2_23126_raw/10_118674584_T_G
	0.0711409	.	Arm fat-free mass (left)	UKB Neale v2	354668	10_118674584_T_G	rs755481	0.48	3.43644e-08	0.01 (0, 0.01)	NEALE2_23125_raw	https://genetics.opentargets.org/study-locus/NEALE2_23125_raw/10_118674584_T_G
	0.0697608	.	Arm fat-free mass (right)	UKB Neale v2	354732	10_118674584_T_G	rs755481	0.48	4.56297e-08	0.01 (0, 0.01)	NEALE2_23121_raw	https://genetics.opentargets.org/study-locus/NEALE2_23121_raw/10_118674584_T_G
	0.0585279	.	Weight	UKB Neale v2	360116	10_118725437_T_C	rs72641394	0.11	1.28826e-08	0.32 (0.21, 0.43)	NEALE2_21002_raw	https://genetics.opentargets.org/study-locus/NEALE2_21002_raw/10_118725437_T_C
	0.0566522	.	Weight	UKB Neale v2	354838	10_118749223_G_GA	rs77260928	0.1	2.97531e-08	0.32 (0.21, 0.44)	NEALE2_23098_raw	https://genetics.opentargets.org/study-locus/NEALE2_23098_raw/10_118749223_G_GA
	0.0445692	.	Standing height	UKB Neale v2	360388	10_118731994_C_T	rs11593630	0.35	2.618e-12	-0.11 (-0.14, -0.08)	NEALE2_50_raw	https://genetics.opentargets.org/study-locus/NEALE2_50_raw/10_118731994_C_T
	0.018904	.	Sitting height	UKB Neale v2	360066	10_118239358_T_C	rs7906132	0.41	3.60183e-08	-0.05 (-0.07, -0.03)	NEALE2_20015_raw	https://genetics.opentargets.org/study-locus/NEALE2_20015_raw/10_118239358_T_C
	0.017974	.	Standing height	UKB Neale v2	360388	10_118266282_A_C	rs7082972	0.41	5.30112e-10	-0.09 (-0.12, -0.06)	NEALE2_50_raw	https://genetics.opentargets.org/study-locus/NEALE2_50_raw/10_118266282_A_C
	Footnotes
	[1] Non-Finnish European (NFE) allele frequency as reported by Open Target Genetics from https://gnomad.broadinstitute.org . NFE allele frequency is displayed to illustrate the direction of effect, order of magnitude of allele frequency, and major/minor allele status of the Index Variant.
	Open Targets Genetics "Locus2Gene" scores reported for GPR10 (PRLHR) at GWAS or PheWAS loci for anthropometric and related traits (nominal P-Value<10-7 within trait). Data compiled from https://genetics.opentargets.org/gene/ENSG00000119973 (accessed 19th Aug 2021). URLs for Gene Prioritization and Partial Locus2Gene scores are provided to support exploration of study loci. Beta values and p-value…

## Sheet: Table S4
Table S4. Open Targets Genetics PheWAS browser results for GPR10 coding variant P305L.
	Study ID	Trait	Trait Category	P-value	Beta	PMID or UKB	N Overall
	NEALE2_23111_raw	Leg fat percentage (right)	measurement	0.000109547	0.119116	UKB Neale v2	354811
	NEALE2_23099_raw	Body fat percentage	measurement	0.000337925	0.126848	UKB Neale v2	354628
	NEALE2_23123_raw	Arm fat percentage (left)	measurement	0.000395028	0.149389	UKB Neale v2	354707
	NEALE2_23127_raw	Trunk fat percentage	measurement	0.000590679	0.138916	UKB Neale v2	354619
	NEALE2_23115_raw	Leg fat percentage (left)	measurement	0.000701196	0.0992045	UKB Neale v2	354791
	NEALE2_23112_raw	Leg fat mass (right)	measurement	0.000754941	0.0295362	UKB Neale v2	354807
	NEALE2_23119_raw	Arm fat percentage (right)	measurement	0.000818454	0.139841	UKB Neale v2	354760
	NEALE2_21001_raw	Body mass index (bmi)	measurement	0.000866677	0.0879325	UKB Neale v2	359983
	NEALE2_48_raw	Waist circumference	measurement	0.000941653	0.219324	UKB Neale v2	360564
	NEALE2_23128_raw	Trunk fat mass	measurement	0.00101333	0.094833	UKB Neale v2	354597
	NEALE2_23100_raw	Whole body fat mass	measurement	0.00101393	0.170102	UKB Neale v2	354244
	NEALE2_23104_raw	Body mass index (bmi)	measurement	0.00126495	0.085413	UKB Neale v2	354831
	NEALE2_23116_raw	Leg fat mass (left)	measurement	0.00143445	0.0272749	UKB Neale v2	354788
	NEALE2_23124_raw	Arm fat mass (left)	measurement	0.00211235	0.0118368	UKB Neale v2	354673
	NEALE2_23120_raw	Arm fat mass (right)	measurement	0.0031721	0.010167	UKB Neale v2	354736
	NEALE2_21002_raw	Weight	measurement	0.00366851	0.228292	UKB Neale v2	360116
	NEALE2_23098_raw	Weight	measurement	0.00422991	0.225629	UKB Neale v2	354838
	NEALE2_23118_raw	Leg predicted mass (left)	measurement	0.0311638	0.0136906	UKB Neale v2	354766
	NEALE2_23117_raw	Leg fat-free mass (left)	measurement	0.0331787	0.0144313	UKB Neale v2	354771
	GCST90000025	Appendicular lean mass	measurement	0.0394	-0.0092	PMID:33097823	450243
	Footnotes
	Open Targets Genetics PheWAS browser results for GPR10 coding variant P305L (variant identifier 10-118594331-G-A, hg38; rs8192524-A; AF 5%) for anthropometric traits nominally associated with this variant (nominal P<0.05) in the UK Biobank (Neale v2) or GWAS Catalog summary statistics repository. Data from the PheWAS browser at https://genetics.opentargets.org/variant/10_118594331_G_A (accessed 1…

## Sheet: Table S5
Table S5. Single-variant association tests for GPR10 coding variant P305L in UK Biobank.
	Description	N cases	P-Value	*(P<0.05)	Beta	Analysis ID (http://genebass.org) [1]
	Trunk fat percentage	276550	0.00416904	*	0.0161043	continuous-23127-both_sexes--irnt
	Leg fat percentage (right)	276690	0.00671379	*	0.0104377	continuous-23111-both_sexes--irnt
	Arm fat percentage (right)	276655	0.007649	*	0.0124879	continuous-23119-both_sexes--irnt
	Arm fat percentage (left)	276611	0.00779077	*	0.0124105	continuous-23123-both_sexes--irnt
	Body fat percentage	276563	0.00796457	*	0.0124089	continuous-23099-both_sexes--irnt
	Trunk fat mass	276541	0.0110783	*	0.0157363	continuous-23128-both_sexes--irnt
	Arm fat mass (left)	276590	0.0133307	*	0.0150246	continuous-23124-both_sexes--irnt
	Waist circumference	281077	0.0152199	*	0.0132436	continuous-48-both_sexes--irnt
	Leg fat mass (right)	276689	0.0169424	*	0.0117925	continuous-23112-both_sexes--irnt
	Whole body fat mass	276275	0.0182449	*	0.0142062	continuous-23100-both_sexes--irnt
	Sitting height	280890	0.0229823	*	-0.0103136	continuous-20015-both_sexes--irnt
	Comparative height size at age 10	276881	0.0232946	*	-0.00948209	continuous-1697-both_sexes--
	Arm fat mass (right)	276634	0.0249605	*	0.0136165	continuous-23120-both_sexes--irnt
	Body mass index (BMI)	280645	0.0276608	*	0.0134693	continuous-21001-both_sexes--irnt
	Body mass index (BMI)	276710	0.0287328	*	0.01347	continuous-23104-both_sexes--irnt
	Leg fat percentage (left)	276677	0.0304744	*	0.00822772	continuous-23115-both_sexes--irnt
	Leg fat mass (left)	276675	0.0336168	*	0.0103728	continuous-23116-both_sexes--irnt
	Weight	276717	0.143701		0.00791208	continuous-23098-both_sexes--irnt
	Weight	280748	0.145251		0.00783064	continuous-21002-both_sexes--irnt
	Seated height	280890	0.180515		-0.00631001	continuous-51-both_sexes--irnt
	Standing height	280946	0.287018		-0.00440461	continuous-50-both_sexes--irnt
	Leg fat-free mass (left)	276664	0.415178		0.00320374	continuous-23117-both_sexes--irnt
	Leg predicted mass (left)	276662	0.459976		0.00288644	continuous-23118-both_sexes--irnt
	Basal metabolic rate	276703	0.637919		0.00187095	continuous-23105-both_sexes--irnt
	Trunk predicted mass	276472	0.690825		-0.00150131	continuous-23130-both_sexes--irnt
	Trunk fat-free mass	276500	0.719834		-0.00135865	continuous-23129-both_sexes--irnt
	Leg fat-free mass (right)	276681	0.865816		0.000660749	continuous-23113-both_sexes--irnt
	Leg predicted mass (right)	276681	0.882435		0.000574597	continuous-23114-both_sexes--irnt
	Arm predicted mass (right)	276628	0.910482		0.000422149	continuous-23122-both_sexes--irnt
	Arm fat-free mass (left)	276584	0.913135		0.000420976	continuous-23125-both_sexes--irnt
	Comparative body size at age 10	276654	0.921188		-0.000421745	continuous-1687-both_sexes--
	Arm predicted mass (left)	276573	0.92511		0.000361257	continuous-23126-both_sexes--irnt
	Whole body fat-free mass	276694	0.95343		0.000221212	continuous-23101-both_sexes--irnt
	Arm fat-free mass (right)	276631	0.975148		0.000117352	continuous-23121-both_sexes--irnt
	Whole body water mass	276713	0.984055		7.5897e-05	continuous-23102-both_sexes--irnt
	Footnotes
	[1] Genebass 'analysis_id' has the following format: continuous-[UK Biobank Field ID]-both_sexes--[irnt,]. irnt indicates inverse rank normal transformation (https://genebass.org).
	Single-variant association tests for GPR10 coding variant P305L (variant identifier 10-118594331-G-A, hg38; rs8192524-A; AF 5%) for anthropometric and selected early life traits in the Non-Finnish European (NFE) subset of UK Biobank 300K exomes, as reported in the genebass resource. Data from https://genebass.org (accessed 18th Oct 2021).. The underlying single-variant association tests using SAI…

## Sheet: Table S6
Table S6. Gene-based SKAT-O and burden tests for GPR10 missense variants in UK Biobank.
	Description	N cases	P-Value (SKAT-O)	*(P<0.05, SKAT-O)	P-Value (Burden)	Beta (Burden)	Analysis ID (https://genebass.org) [1]
	Sitting height	280890	0.00132276	*	0.00102167	-0.00148566	continuous-20015-both_sexes--irnt
	Trunk fat percentage	276550	0.00651517	*	0.0164119	0.0013461	continuous-23127-both_sexes--irnt
	Leg fat percentage (right)	276690	0.0107292	*	0.025772	0.000856712	continuous-23111-both_sexes--irnt
	Arm fat percentage (right)	276655	0.0119143	*	0.0187763	0.00109811	continuous-23119-both_sexes--irnt
	Arm fat percentage (left)	276611	0.0119377	*	0.0182493	0.00109874	continuous-23123-both_sexes--irnt
	Body fat percentage	276563	0.012129	*	0.0173962	0.00111025	continuous-23099-both_sexes--irnt
	Trunk fat mass	276541	0.0180842	*	0.0368899	0.00129028	continuous-23128-both_sexes--irnt
	Arm fat mass (left)	276590	0.0204858	*	0.0287639	0.00132496	continuous-23124-both_sexes--irnt
	Waist circumference	281077	0.0232566	*	0.0433378	0.00109893	continuous-48-both_sexes--irnt
	Leg fat mass (right)	276689	0.0284272	*	0.0504533	0.000963951	continuous-23112-both_sexes--irnt
	Seated height	280890	0.0293393	*	0.0191838	-0.00110045	continuous-51-both_sexes--irnt
	Whole body fat mass	276275	0.030828	*	0.0474451	0.00119053	continuous-23100-both_sexes--irnt
	Comparative height size at age 10	276881	0.033119	*	0.0364586	-0.000871317	continuous-1697-both_sexes--
	Arm fat mass (right)	276634	0.0415899	*	0.0568654	0.00115419	continuous-23120-both_sexes--irnt
	Body mass index (BMI)	280645	0.0426857	*	0.047127	0.00121089	continuous-21001-both_sexes--irnt
	Body mass index (BMI)	276710	0.044439	*	0.0499484	0.00120492	continuous-23104-both_sexes--irnt
	Leg fat percentage (left)	276677	0.0518123		0.0659681	0.000697718	continuous-23115-both_sexes--irnt
	Leg fat mass (left)	276675	0.0590005		0.0811335	0.000849812	continuous-23116-both_sexes--irnt
	Comparative body size at age 10	276654	0.132277		0.0831092	0.000735745	continuous-1687-both_sexes--
	Standing height	280946	0.231287		0.146804	-0.000598545	continuous-50-both_sexes--irnt
	Weight	276717	0.242494		0.274097	0.000590562	continuous-23098-both_sexes--irnt
	Weight	280748	0.246385		0.271975	0.000588943	continuous-21002-both_sexes--irnt
	Leg fat-free mass (left)	276664	0.610495		0.634765	0.000186413	continuous-23117-both_sexes--irnt
	Leg predicted mass (left)	276662	0.660927		0.733198	0.000132902	continuous-23118-both_sexes--irnt
	Trunk predicted mass	276472	0.710691		0.542127	-0.000229867	continuous-23130-both_sexes--irnt
	Trunk fat-free mass	276500	0.72216		0.554885	-0.000223368	continuous-23129-both_sexes--irnt
	Basal metabolic rate	276703	0.826284		0.889148	5.54813e-05	continuous-23105-both_sexes--irnt
	Whole body fat-free mass	276694	1		0.898976	-4.83768e-05	continuous-23101-both_sexes--irnt
	Whole body water mass	276713	1		0.910631	-4.29723e-05	continuous-23102-both_sexes--irnt
	Leg fat-free mass (right)	276681	1		0.991595	7.48701e-06	continuous-23113-both_sexes--irnt
	Leg predicted mass (right)	276681	1		0.958312	-2.12191e-05	continuous-23114-both_sexes--irnt
	Arm fat-free mass (right)	276631	1		0.93149	-3.29435e-05	continuous-23121-both_sexes--irnt
	Arm predicted mass (right)	276628	1		0.867294	-6.29679e-05	continuous-23122-both_sexes--irnt
	Arm fat-free mass (left)	276584	1		0.877693	-5.96287e-05	continuous-23125-both_sexes--irnt
	Arm predicted mass (left)	276573	1		0.934124	-3.23036e-05	continuous-23126-both_sexes--irnt
	Footnotes
	[1] Genebass 'analysis_id' has the following format: continuous-[UK Biobank Field ID]-both_sexes--[irnt,]. irnt indicates inverse rank normal transformation (https://genebass.org).
	Gene-based SKAT-O and burden tests for GPR10 missense variants (including low-confidence pLOF calls and inframe indels) for anthropometric and selected early life traits in the Non-Finnish European (NFE) subset of UK Biobank 300K exomes. Data from https://genebass.org (accessed 18th Oct 2021) using SAIGE-GENE mixed model framework (see Methods for references). For SKAT-O tests, nominal P-Value is…

## Sheet: Table S7
Table S7. Analysis of rare coding variants in GPR10 protein domains in UK Biobank exomes.
					Fisher's exact	Fisher's exact	Robust Burden	Robust SKATO	Number of individuals
	Region description	Region label	Chr10 positions (hg38)	#Variant locations	OR (95% CI)	p-value	p-value	p-value	(#caseCarriers, #controlCarriers, #caseNoncarriers, #controlNoncarriers)
	Transmembrane domain 4-extracellular loop 2a	TM4_EL2a	118,594,618 - 118,594,726	18	5.7 (2.0-13)	0.001	0.0006	0.001	(6, 58, 2719, 150054)
	Transmembrane domain 4	TM4	118,594,668 - 118,594,726	6	4.6 (0.5-19)	0.08	0.06	0.08	(2, 24, 2723, 150088)
	Extracellular loop 2a	EL2a	118,594,618 - 118,594,668	13	6.0 (1.5-17)	0.006	0.003	0.003	(4, 37, 2721, 150075)
	Footnotes
	Region-based association tests for severe obesity (BMI>40kg/m2) as a binary trait in N=152,837 unrelated European exomes (UK Biobank 200K OQFE exomes) using rare coding variants (MAF<0.1%) in specified GPR10 protein domains. Statistical tests are indicated in the table columns (see Methods). Two-sided Fisher’s exact test for variant carriers versus severe obesity (Odds Ratio and 95% confidence in…
