# Supplementary material for: A rare human variant that disrupts GPR10 signalling causes weight gain in mice
Source: Nat Commun. 2023 Mar 15;14:1450. doi: 10.1038/s41467-023-36966-3 (PMC10017677; doi:10.1038/s41467-023-36966-3)
Supplement: Supplementary file 5 — Source Data [file 41467_2023_36966_MOESM5_ESM.xlsx]

## Sheet: Fig. 1c
Figure 1c	PrRP-31 competitive radioligand binding assay - GPR10 variant characterization
All panels											Left panel													Middle panel											Right panel
		WT											A121D											V261M											V11I
log10 [PrRP-31] (M)		Exp. #1	Exp. #2	Exp. #3	Exp. #4	Exp. #5	Exp. #6	Exp. #7	Exp. #8		log10 [PrRP-31] (M)		Exp. #1	Exp. #2	Exp. #3	Exp. #4	Exp. #5	Exp. #6	Exp. #7	Exp. #8		log10 [PrRP-31] (M)		Exp. #1	Exp. #2	Exp. #3	Exp. #4	Exp. #5	Exp. #6	Exp. #7	Exp. #8		log10 [PrRP-31] (M)		Exp. #1	Exp. #2	Exp. #3	Exp. #4	Exp. #5	Exp. #6	Exp. #7	Exp. #8
0		97.7696	98.544	93.8416	102.305	109.948	85.2929	106.138	96.865		0		-1.51879	-1.83202	-2.72053	-2.57622						0		103.954	71.9073	122.006	103.812	71.5731					0							83.3659	96.295	77.6313
-12		101.721	104.303	100.38	98.0861	106.012	105.756	110.381	93.5933		-12		-3.23658	-3.47753	-2.72053	-4.08314						-12		81.2788	77.3581	118.988	94.7709	63.3733					-12							91.4409	100.757	67.8162
-11		99.5733	83.9401	105.409	99.8944	84.3647	106.857	93.3204	114.215		-11		-2.37768	-4.30028	-3.22345	-1.97345						-11		92.1009	77.1524	111.444	103.21	64.0293					-11							93.3678	101.282	92.701
-10		85.4015	96.8985	85.2918	93.8667	98.1402	99.9746	75.2099	79.515		-10		-1.86235	0.0191777	-3.72638	-1.97345						-10		80.9352	79.0036	95.8533	92.9625	69.6051					-10							89.4221	87.1086	55.8199
-9		40.8248	116.028	40.5312	58.6048	100.108	67.1243	46.0757	43.5262		-9		-0.659891	3.51588	2.81168	-5.28868						-9		43.1438	82.2946	56.122	59.2075	71.9011					-9							56.7553	56.7495	41.7417
-8		6.81251	74.067	7.33803	18.8221	33.8543	23.6297	16.0666	8.92543		-8		-2.54946	-6.76854	-4.73224	-1.0693						-8		4.83704	64.8111	1.30289	15.5068	50.2537					-8							19.9593	13.2669	8.33057
-7		1.9168	25.5246	6.33217	1.34177	10.895	4.17644	-1.86893	1.68801		-7		-0.488112	0.636243	0.799967	-5.59006						-7		1.40146	22.6449	-4.73224	-1.67207	8.27106					-7							0.87305	-2.48137	1.39059
-6		-2.72124	3.31019	-6.24102	-3.17899	-1.34997	-3.62322	-6.24344	-3.56655		-6		-6.67216	-9.64818	-9.76151	-5.28868						-6		-3.23658	10.5093	7.84095	2.54731	0.0713197					-6							-4.99963	-6.33093	-4.55797
		mock											V162L											A266D											C113R
log10 [PrRP-31] (M)		Exp. #1	Exp. #2	Exp. #3	Exp. #4	Exp. #5	Exp. #6	Exp. #7	Exp. #8		log10 [PrRP-31] (M)		Exp. #1	Exp. #2	Exp. #3	Exp. #4	Exp. #5	Exp. #6	Exp. #7	Exp. #8		log10 [PrRP-31] (M)		Exp. #1	Exp. #2	Exp. #3	Exp. #4	Exp. #5	Exp. #6	Exp. #7	Exp. #8		log10 [PrRP-31] (M)		Exp. #1	Exp. #2	Exp. #3	Exp. #4	Exp. #5	Exp. #6	Exp. #7	Exp. #8
0		0.886122	-4.09459	5.32631	8.27361	-14.6882	19.0417	20.0911	21.0208		0							100.433	73.0227	82.985		0							66.2067	70.048	57.5053		0							-1.05392	0.843261	3.07601
-12		3.46281	-5.12304	3.81753	13.0958	-12.5016	25.4649	20.791	18.344		-12							105.572	78.3596	100.93		-12							72.8134	79.9344	60.083		-12							0.597768	0.230829	10.9083
-11		2.43214	-8.00267	12.1158	8.87638	-14.4696	20.051	19.3037	23.202		-11							90.7985	86.2337	122.246		-11							69.7853	68.2982	63.7513		-11							1.6989	1.19322	4.26572
-10		1.40146	-8.41405	7.58949	13.0958	-15.1255	21.2439	17.2039	22.508		-10							89.3304	60.2491	93.0976		-10							62.1692	60.5116	49.3756		-10							0.87305	0.930751	3.77001
-9		4.49349	-5.32872	9.85266	8.87638	-10.971	13.536	10.3797	21.12		-9							56.2048	46.0757	50.8628		-9							42.1654	32.2522	24.8874		-9							1.05657	-0.031641	7.934
-8		0.886122	-10.0596	5.32631	10.0819	-13.1576	11.8843	11.7795	11.6023		-8							19.8675	19.2162	20.8225		-8							13.9031	8.10494	7.63657		-8							-1.51273	-2.56886	3.47258
-7		3.97815	0.224866	-11.2703	6.16392	-16.8748	7.47982	2.50557	9.81771		-7							5.46109	5.8302	13.3868		-7							-2.15505	-4.05619	13.0894		-7							-3.89851	-4.23117	2.87773
-6		-3.75192	-13.3506	-8.25273	1.64316	-21.0293	1.24009	-2.2189	0.399159		-6							2.06594	-0.206621	-0.393982		-6							-5.45844	-8.08074	-4.95455		-6							-5.27492	-7.81827	-5.05369
													P193S											P305L											A191V
											log10 [PrRP-31] (M)		Exp. #1	Exp. #2	Exp. #3	Exp. #4	Exp. #5	Exp. #6	Exp. #7	Exp. #8		log10 [PrRP-31] (M)		Exp. #1	Exp. #2	Exp. #3	Exp. #4	Exp. #5	Exp. #6	Exp. #7	Exp. #8		log10 [PrRP-31] (M)		Exp. #1	Exp. #2	Exp. #3	Exp. #4	Exp. #5	Exp. #6	Exp. #7	Exp. #8
											0		9.81864	-0.392199	7.33803	8.57499						0		40.0518	26.2445	44.5547	41.1245						0							10.875	8.5424	14.3783
											-12		9.81864	-11.2937	-9.76151	10.3833						-12		33.8677	25.3189	41.0342	39.3162						-12							18.6746	9.24232	14.7748
											-11		6.0395	-7.17992	-9.76151	10.9861						-11		31.6346	24.4961	43.0459	42.0286						-11							11.9761	5.74271	24.0943
											-10		6.21128	-4.50597	16.3907	9.78053						-10		24.4199	28.1985	33.9932	47.7549						-10							15.463	9.15483	19.1371
											-9		8.95975	-9.64818	39.5254	6.4653						-9		14.4567	27.5814	19.9112	23.0414						-9							8.48919	2.06812	17.7491
											-8		8.61619	-13.5563	3.81753	8.87638						-8		0.542564	18.1198	-1.71467	6.4653						-8							4.81876	1.45569	3.17515
											-7		5.35238	-9.23681	31.73	6.76669						-7		-0.83167	10.0979	-7.7498	-1.97345						-7							-0.319839	-2.56886	-2.47598
											-6		0.714343	-14.379	12.1158	2.84869						-6		-4.09548	6.60121	-12.2762	-7.69975						-6							-3.16442	-7.81827	-3.46741
													H206N											D340N											P258S
											log10 [PrRP-31] (M)		Exp. #1	Exp. #2	Exp. #3	Exp. #4	Exp. #5	Exp. #6	Exp. #7	Exp. #8		log10 [PrRP-31] (M)		Exp. #1	Exp. #2	Exp. #3	Exp. #4	Exp. #5	Exp. #6	Exp. #7	Exp. #8		log10 [PrRP-31] (M)		Exp. #1	Exp. #2	Exp. #3	Exp. #4	Exp. #5	Exp. #6	Exp. #7	Exp. #8
											0		60.6653	39.7171	162.743	80.003	68.4025					0			38.6886	75.7362	56.7965	33.6356					0							91.1656	90.6957	77.1356
											-12		57.0579	41.1569	170.789	74.2767	63.3733					-12			33.135	76.2391	55.5909	29.9184					-12							94.1019	93.8453	73.3682
											-11		70.2849	42.1853	179.842	85.4279	69.7145					-11			39.3057	51.0927	65.838	32.9796					-11							86.6693	74.16	93.1967
											-10		50.1868	51.5442	125.526	79.4003	53.0963					-10			35.6033	66.6835	53.7826	22.4839					-10							88.8716	59.1117	59.7856
											-9		31.6346	56.1721	101.888	59.5089	34.0729					-9			43.0081	22.9288	29.0691	0.836629					-9							68.5925	37.0642	30.9351
											-8		8.78797	51.4413	36.5078	18.2193	8.0524					-8			22.2335	-4.73224	1.64316	-13.3763					-8							18.5829	8.89236	6.74429
											-7		0.370785	11.332	14.379	3.15008	0.617969					-7			3.51588	-5.23516	-3.78176	-23.8719					-7							4.81876	-1.86893	0.894872
											-6		-3.0648	-7.5913	9.34974	-3.17899	-1.56863					-6			-12.5278	-18.0598	-10.4122	-25.1839					-6							-4.90787	-8.25572	-4.8554
													R220L											D340V											A328V
											log10 [PrRP-31] (M)		Exp. #1	Exp. #2	Exp. #3	Exp. #4	Exp. #5	Exp. #6	Exp. #7	Exp. #8		log10 [PrRP-31] (M)		Exp. #1	Exp. #2	Exp. #3	Exp. #4	Exp. #5	Exp. #6	Exp. #7	Exp. #8		log10 [PrRP-31] (M)		Exp. #1	Exp. #2	Exp. #3	Exp. #4	Exp. #5	Exp. #6	Exp. #7	Exp. #8
											0		70.8003	75.6097	154.696	106.525	69.2771					0							51.6167	47.563	51.5568		0							93.9184	123.417	93.8907
											-12		69.6837	69.7476	184.871	98.0861	59.4375					-12							63.8209	43.9759	41.5434		-12							114.106	135.053	80.0107
											-11		72.3463	76.8438	175.316	105.018	52.659					-11							57.0306	44.2384	57.3071		-11							109.609	115.105	125.319
											-10		47.7819	92.2705	145.14	95.0722	50.2537					-10							46.5699	38.7265	35.4957		-10							101.993	105.132	81.2996
											-9		23.561	88.0539	85.7947	62.2214	17.4548					-9							36.568	24.7281	21.5165		-9							64.8303	68.2107	52.3499
											-8		4.32171	66.8679	17.8995	13.3971	-18.8428					-8							9.49856	11.692	2.97687		-8							32.9893	34.7894	18.2448
											-7		-0.83167	26.3473	5.32631	-0.466532	-22.1226					-7							-0.686882	-0.119131	-2.47598		-7							8.30567	9.67977	11.3049
											-6		-2.89302	16.2686	-6.74395	-6.7956	-26.7145					-6							-3.07266	-4.58113	-6.54083		-6							0.78129	6.44263	-2.07941
													R222S											L350S
											log10 [PrRP-31] (M)		Exp. #1	Exp. #2	Exp. #3	Exp. #4	Exp. #5	Exp. #6	Exp. #7	Exp. #8		log10 [PrRP-31] (M)		Exp. #1	Exp. #2	Exp. #3	Exp. #4	Exp. #5	Exp. #6	Exp. #7	Exp. #8
											0		14.2849	4.13295	17.8995	14.3013	8.92704					0		40.0518	5.77846	19.4083	51.9743	25.1079
											-12		9.99042	-1.21495	20.9171	15.8082	9.36436					-12		30.9475	4.33864	20.9171	53.4812	18.1108
											-11		9.99042	3.51588	16.3907	17.9179	6.08446					-11		43.4015	2.89882	11.3614	54.084	21.828
											-10		8.10085	1.66469	10.3556	19.4248	5.8658					-10		26.9966	4.9557	18.9054	50.166	12.6443
											-9		2.60391	4.75001	-1.21174	6.16392	-0.47533					-9		18.064	9.06947	1.80582	25.1511	-1.13131
											-8		-2.03412	-1.62633	-3.22345	-0.165148	-8.56574					-8		10.5058	-4.60881	-14.2879	13.6985	-9.8777
											-7		-1.34701	-5.32872	-4.22931	-5.28868	-11.627					-7		7.07017	-13.762	-12.2762	7.36946	-16.4375
											-6		-5.29793	-11.9108	-13.282	-8.00114	-21.248					-6		1.22968	-17.4643	-19.3171	-0.466532	-22.1226
													P237R											K356E
											log10 [PrRP-31] (M)		Exp. #1	Exp. #2	Exp. #3	Exp. #4	Exp. #5	Exp. #6	Exp. #7	Exp. #8		log10 [PrRP-31] (M)		Exp. #1	Exp. #2	Exp. #3	Exp. #4	Exp. #5	Exp. #6	Exp. #7	Exp. #8
											0		5.69594	-13.5563	-3.22345	8.87638						0							29.64	35.0519	30.5385
											-12		11.7082	-14.5847	6.8351	8.57499						-12							23.7215	35.4019	34.0085
											-11		7.41373	-14.1733	-6.24102	8.27361						-11							22.8956	32.6022	39.6597
											-10		5.00882	-16.6416	-7.7498	7.67084						-10							27.0249	26.7404	24.2925
											-9		8.95975	-6.35717	-8.75566	7.36946						-9							20.9686	16.504	19.1371
											-8		8.27263	-12.1164	-7.24687	15.2054						-8							8.30567	5.30526	3.07601
											-7		5.00882	-7.5913	9.34974	8.87638						-7							-1.19157	-0.119131	-4.35969
											-6		3.80637	-17.053	5.32631	4.657						-6							-5.3208	-6.41842	-6.44169
													L242F											I357L
											log10 [PrRP-31] (M)		Exp. #1	Exp. #2	Exp. #3	Exp. #4	Exp. #5	Exp. #6	Exp. #7	Exp. #8		log10 [PrRP-31] (M)		Exp. #1	Exp. #2	Exp. #3	Exp. #4	Exp. #5	Exp. #6	Exp. #7	Exp. #8
											0		86.2604	50.6186	150.169	103.812	71.6824					0		119.757	50.8242	151.678	164.391	71.9011
											-12		80.0763	50.8242	172.801	100.196	69.4958					-12		104.469	42.5967	157.713	123.252	59.8748
											-11		81.107	54.5266	150.672	104.114	68.1838					-11		95.88	56.5835	154.193	118.731	61.1867
											-10		78.015	63.3712	149.667	89.3459	54.1896					-10		98.4567	54.3209	118.485	106.073	41.726
											-9		36.2726	56.7892	65.6776	56.4951	20.516					-9		40.7389	71.5988	78.2508	71.2629	11.551
											-8		9.3033	36.0147	19.9112	19.1234	-6.5978					-8		16.1745	50.2072	16.3907	21.5345	-7.03512
											-7		1.9168	0.841932	3.81753	11.8902	-12.283					-7		11.1929	0.841932	8.84681	5.56115	-15.7815
											-6		-1.69057	-12.3221	-0.708816	-3.48037	-14.9069					-6		11.5364	-12.5278	-7.7498	2.24593	-21.6853

## Sheet: Fig. 1d
Figure 1d	PrRP-31-induced IP-1 accumulation - GPR10 variant characterization
All panels										Left panel												Middle panel										Right panel
		WT										A121D										V261M										V11I
log10 [PrRP-31] (M)		Exp. #1	Exp. #2	Exp. #3	Exp. #4	Exp. #5	Exp. #6	Exp. #7		log10 [PrRP-31] (M)		Exp. #1	Exp. #2	Exp. #3	Exp. #4	Exp. #5	Exp. #6	Exp. #7		log10 [PrRP-31] (M)		Exp. #1	Exp. #2	Exp. #3	Exp. #4	Exp. #5	Exp. #6	Exp. #7		log10 [PrRP-31] (M)		Exp. #1	Exp. #2	Exp. #3	Exp. #4	Exp. #5	Exp. #6	Exp. #7
0		2.58657	14.8776	3.84404	4.41793	5.39867	1.83573	1.00892		0		-4.12882		21.7663	30.895			8.69691		0			21.3185	19.1775	26.1457					0				7.03022	20.4466			-1.2767
-12		12.0098	6.11801	5.13842	-1.63736	5.39867	-1.11403	3.08675		-12		-5.21194		21.6667	17.9533	-0.464949		3.91789		-12			3.02638	18.8788	19.9717					-12				12.4069	7.38621			-2.10783
-11		17.3171	-2.89925	2.79857	-2.70594	2.04803	4.19554	6.20351		-11		0.20369		27.6408	19.7343	1.21037		7.24242		-11			19.5151	18.1321	20.8028					-11				6.58216	11.7793			1.42449
-10		8.97702	-4.70271	3.79425	-0.80624	2.88569	-2.29393	9.94361		-10		-1.20437		30.8768	10.117	-2.97793		14.0993		-10			1.7382	21.7663	19.0219					-10				9.17093	9.16718			6.20351
-9		20.8914	19.7727	16.8377	0.974728	13.7753	14.2247	28.8519		-9		3.56138		38.9916	11.3043	-5.49091		15.5538		-9			56.0994	44.0696	24.3648					-9				16.6883	13.204			16.1771
-8		68.9822	49.9162	58.2083	32.4385	40.5804	51.6866	70.2008		-8		3.34476		33.5153	16.5285	-2.14027		16.1771		-8			116.644	100.774	54.8787					-8				55.1714	34.5757			60.0194
-7		87.8286	70.5271	94.3515	71.8572	84.1388	97.7028	96.3816		-7		10.0601		26.1473	23.5337	-0.464949		16.5927		-7			178.219	170.222	117.569					-7				78.8189	87.7672			80.1745
-6		104.942	108.4	98.6827	101.303	100.054	95.0481	101.576		-6		3.88632		30.5781	29.5889	2.88569		31.9687		-6			188.009	185.058	185.008					-6				78.5202	117.213			89.5247
		mock										V162L										A266D										C113R
log10 [PrRP-31] (M)		Exp. #1	Exp. #2	Exp. #3	Exp. #4	Exp. #5	Exp. #6	Exp. #7		log10 [PrRP-31] (M)		Exp. #1	Exp. #2	Exp. #3	Exp. #4	Exp. #5	Exp. #6	Exp. #7		log10 [PrRP-31] (M)		Exp. #1	Exp. #2	Exp. #3	Exp. #4	Exp. #5	Exp. #6	Exp. #7		log10 [PrRP-31] (M)		Exp. #1	Exp. #2	Exp. #3	Exp. #4	Exp. #5	Exp. #6	Exp. #7
0		-0.446186	1.22293	-0.536963	1.92458	0.372712	-1.11403	0.177784		0				19.6754	24.1273	5.39867	-0.819049	6.41129		0				19.2771	30.6575225468813*	8.74931538694068*	1.54076	3.7101		0				7.17957	16.0536			2.87897
-12		-0.771124	-0.838164	2.15138	-5.31802	2.88569	2.42568	-1.69227		-12				20.4719	19.2593	-2.97793	1.83573	0.801135		-12				20.8204	20.4466	5.39867	6.26037	8.69691		-12				11.6104	9.16718			-0.445566
-11		0.0953772	3.54165	0.160014	1.21219	1.21037	5.37544	3.08675		-11				22.0152	18.5469	-0.464949	5.96539	9.73583		-11				19.7252	21.9901	0.372712	0.0658778	5.78794		-11				6.53238	11.898			3.91789
-10		-0.554499	-3.41453	-1.88113	2.28077	-4.65325	-0.819049	5.16459		-10				29.0846	24.4835	1.21037	6.26037	15.1382		-10				18.1321	19.9717	-2.97793	0.950805	10.9825		-10				6.88087	4.65539			4.74902
-9		4.86113	1.48056	0.259583	0.499803	0.372712	1.83573	11.8137		-9				37.05	9.52337	1.21037	7.1453	21.1639		-9				20.1732	20.0904	-2.14027	-3.47383	18.0472		-9				9.17093	7.74241			6.20351
-8		7.67726	-1.61107	4.34188	-1.28116	6.23633	-2.29393	13.2681		-8				46.0609	18.9031	17.1259	36.9378	45.6824		-8				30.1798	20.9216	8.74932	6.26037	27.6052		-8				10.3658	13.3228			12.8526
-7		17.1005	5.60274	1.20548	3.11189	0.372712	1.83573	11.8137		-7				66.2235	37.1877	33.0415	77.3495	83.7068		-7				46.9073	31.6074	7.91166	38.1177	56.0716		-7				8.12547	18.6657			11.1903
-6		14.6093	11.0131	-0.835667	-1.51863	2.04803	-0.524074	13.4759		-6				66.1737	49.1796	48.1194	63.1907	70.8242		-6				50.0934	35.5255	14.6129	41.3625	64.1751		-6				6.43281	3.23062			15.7616
												P193S										P305L										A191V
										log10 [PrRP-31] (M)		Exp. #1	Exp. #2	Exp. #3	Exp. #4	Exp. #5	Exp. #6	Exp. #7		log10 [PrRP-31] (M)		Exp. #1	Exp. #2	Exp. #3	Exp. #4	Exp. #5	Exp. #6	Exp. #7		log10 [PrRP-31] (M)		Exp. #1	Exp. #2	Exp. #3	Exp. #4	Exp. #5	Exp. #6	Exp. #7
										0		-4.77869		21.2685			1.54076	2.25562		0			38.8378	18.1321	23.5337	11.2623	1.83573			0				11.3116	17.8346			2.4634
										-12		-5.21194		21.5174		2.88569	4.49051	-1.06892		-12			25.4407	20.4221	19.7343	6.23633	5.37544			-12				12.7554	15.9349			2.4634
										-11		-1.20437		18.1321		0.372712	5.67042	7.86578		-11			20.288	18.1321	17.4784	1.21037	6.85032			-11				9.96748	13.204			4.12567
										-10		-4.0205		29.0348		4.56101	1.54076	8.69691		-10			19.2575	17.9329	17.3596	-2.97793	3.60559			-10				9.71856	12.4917			7.65799
										-9		-1.31269		32.8682		-0.464949	7.44027	14.3071		-9			41.1565	23.2598	20.6841	0.372712	5.37544			-9				7.42849	9.87957			13.6837
										-8		0.0953772		23.2598		7.07399	9.5051	18.0472		-8			93.972	48.2017	27.2143	9.58698	20.4192			-8				9.46964	8.21733			18.255
										-7		5.72764		18.9286		2.04803	4.78549	16.3849		-7			121.797	71.8491	50.6044	33.8791	64.0756			-7				8.67309	15.9349			19.5017
										-6		4.10295		19.7749		2.88569	3.90056	24.4885		-6			136.482	85.3904	68.889	31.3661	57.8811			-6				6.73151	6.79256			18.0472
												H206N										D340N										P258S
										log10 [PrRP-31] (M)		Exp. #1	Exp. #2	Exp. #3	Exp. #4	Exp. #5	Exp. #6	Exp. #7		log10 [PrRP-31] (M)		Exp. #1	Exp. #2	Exp. #3	Exp. #4	Exp. #5	Exp. #6	Exp. #7		log10 [PrRP-31] (M)		Exp. #1	Exp. #2	Exp. #3	Exp. #4	Exp. #5	Exp. #6	Exp. #7
										0		-0.554499		14.3983	26.2645			0.177784		0			21.5762	16.7879	27.6892					0				3.3462	9.87957	4.56101346113573*	-1.70398
										-12		8.54377		18.381	16.6472			2.04784		-12			14.3624	18.4308	18.3095					-12				8.67309	4.89286	-1.30261	-8.19344
										-11		32.0476		14.5974	27.9267			3.7101		-11			13.0742	13.4524	17.0034					-11				4.39166	5.84271	2.04803	-7.60349
										-10		-2.72075		20.4221	28.1642			6.82686		-10			6.63329	14.8463	19.3781					-10				3.99339	2.3995	-4.65325	-10.8482
										-9		18.2919		31.2751	19.2593			26.9819		-9			38.3225	29.7815	19.4968					-9				1.50418	3.23062	-5.49091	-2.29393
										-8		47.6446		58.4572	21.2778			99.9139		-8			71.5576	76.5288	50.4856					-8				7.03022	8.57352	-2.14027	-5.83364
										-7		87.1788		111.875	56.7784			144.172		-7			110.203	119.791	94.2974					-7				11.5108	13.9164	-1.30261	1.83573
										-6		103.317		128.653	86.8174			157.678		-6			120.251	134.229	127.78					-6				10.2662	9.64210387805488*	-0.464949	0.360854
												R220L										D340V										A328V
										log10 [PrRP-31] (M)		Exp. #1	Exp. #2	Exp. #3	Exp. #4	Exp. #5	Exp. #6	Exp. #7		log10 [PrRP-31] (M)		Exp. #1	Exp. #2	Exp. #3	Exp. #4	Exp. #5	Exp. #6	Exp. #7		log10 [PrRP-31] (M)		Exp. #1	Exp. #2	Exp. #3	Exp. #4	Exp. #5	Exp. #6	Exp. #7
										0		-3.47894		20.8204	27.6892		5.67042			0				13.2034	24.6022	13.7753	8.62017	3.50232		0				6.18389	2.16204	7.0739946166187*	-1.11403
										-12		-0.0129355		24.6538	22.1089		5.96539			-12				14.3485	18.072	7.07399	12.7498	8.69691		-12				7.12979	-4.96183	-1.30261	-2.88388
										-11		8.8687		21.6667	28.4016		6.55534			-11				14.7468	13.679	2.88569	12.1599	10.1514		-11				2.59943	-3.89325	2.88569	-3.47383
										-10		-0.771124		22.9611	19.6155		14.2247			-10				17.4351	14.7475	0.372712	12.4549	12.8526		-10				5.13842	-2.9434	-2.14027	-5.83364
										-9		14.501		35.0587	17.7158		18.6493			-9				25.5499	14.2726	1.21037	18.6493	26.5663		-9				10.9134	-1.16243	2.04803	12.1599
										-8		46.2366		76.3794	33.3883		65.5505			-8				45.6129	25.9083	9.58698	27.7936	47.5524		-8				32.5197	19.3781	13.7753	24.2539
										-7		54.4683		117.202	75.063		75.5797			-7				69.5092	47.3986	37.2298	62.6007	81.0056		-7				62.9875	58.9155	55.6583	61.4208
										-6		60.3172		130.196	90.6168		105.667			-6				70.1066	63.1899	47.2817	69.0902	87.4469		-6				63.336	76.6065	52.3077	68.5002
												R222S										L350S
										log10 [PrRP-31] (M)		Exp. #1	Exp. #2	Exp. #3	Exp. #4	Exp. #5	Exp. #6	Exp. #7		log10 [PrRP-31] (M)		Exp. #1	Exp. #2	Exp. #3	Exp. #4	Exp. #5	Exp. #6	Exp. #7
										0		2.91151		21.1191	26.5019			0.801135		0			30.5935	11.0627	19.853	26.3401834753215*
										-12		9.95183		22.2641	21.3965			-0.65335		-12			19.7727	15.7922	18.5469	6.23633
										-11		12.443		19.078	22.3463			2.67119		-11			14.62	11.8593	20.5654	5.39867
										-10		9.08533		20.4221	26.2645			10.1514		-10			22.8644	12.5065	19.9717	-2.97793
										-9		12.2264		21.617	30.895			15.7616		-9			26.2136	14.8463	18.3095	-4.65325
										-8		16.4506		31.5738	19.4968			26.3585		-8			31.1087	22.9611	22.4651	7.91166
										-7		64.6497		69.0612	30.5388			66.0452		-7			62.798	35.1582	29.114	10.4246
										-6		59.6673		82.9012	56.8971			98.6672		-6			67.4354	39.1409	41.2246	11.2623
												P237R										K356E
										log10 [PrRP-31] (M)		Exp. #1	Exp. #2	Exp. #3	Exp. #4	Exp. #5	Exp. #6	Exp. #7		log10 [PrRP-31] (M)		Exp. #1	Exp. #2	Exp. #3	Exp. #4	Exp. #5	Exp. #6	Exp. #7
										0			17.9693	19.7749	26.6207					0				11.8593	20.5654	7.91165500177969*	-1.11403
										-12			5.60274	23.1105	26.2645		3.01564			-12				14.7965	13.5602	2.88569	-4.94871
										-11			7.14856	19.7252	33.0321		0.0658778			-11				10.0173	19.7343	0.372712	-5.83364
										-10			6.89092	17.8334	19.9717		3.90056			-10				15.6926	19.7343	0.372712	-4.65373
										-9			6.89092	19.6256	17.5971		-1.70398			-9				24.1062	24.4835	-0.464949	-0.229098
										-8			9.72492	19.0282	19.9717		0.0658778			-8				23.3594	26.027	10.4246	10.685
										-7			13.5895	19.3767	20.8028		0.360854			-7				36.3033	35.5255	14.6129	30.7434
										-6			22.0915	19.1277	22.8213		0.360854			-6				34.3119	43.718	24.6649	31.6283
												L242F										I357L
										log10 [PrRP-31] (M)		Exp. #1	Exp. #2	Exp. #3	Exp. #4	Exp. #5	Exp. #6	Exp. #7		log10 [PrRP-31] (M)		Exp. #1	Exp. #2	Exp. #3	Exp. #4	Exp. #5	Exp. #6	Exp. #7
										0			30.5935	16.1905	26.9769					0			24.1525	11.2121	18.3095
										-12			8.69438	19.7749	24.4835					-12			15.3929	12.4069	15.8161
										-11			6.11801	13.3528	24.6022					-11			10.7555	14.3983	16.291
										-10			3.28402	14.7965	17.1222					-10			7.14856	15.2446	17.2409
										-9			19.7727	21.4178	16.1723					-9			32.1393	34.2123	24.246
										-8			48.628	53.4788	23.7711					-8			67.8219	75.7322	41.8183
										-7			88.5616	97.1892	64.3772					-7			99.1247	126.412	118.162
										-6			108.142	109.486	81.1183					-6			116.515	146.127	144.165

## Sheet: Fig. 1e
Figure 1e	PrRP-31-induced IP-1 accumulation - dominant negative effect assay (WT/mutant GPR10 cotransfection)
Co-transfected GPR10 variant		5ng WT				2.5ng WT				2.5 ng variant + 2.5ng WT				5ng mut
		Exp. #1	Exp. #2	Exp. #3		Exp. #1	Exp. #2	Exp. #3		Exp. #1	Exp. #2	Exp. #3		Exp. #1	Exp. #2	Exp. #3
A121D		100	100	100		72.3421	71.0612	69.8588		52.4555	48.5677	47.8208		6.96171	6.41273	4.0209
P193S		100	100	100		89.0693	68.8685	82.8645		60.1353	50.6606	56.3939		2.30115	3.17741	1.08699
P237R		100	100	100		78.8337	68.7705	73.2118		44.849	49.4262	48.6139		2.24988	-0.90164	5.17693
C113R		100	100	100		78.8829	75.9532	78.9838		64.8431	70.693	74.0878		4.1316	2.67186	-0.25404
A191V		100	100	100		79.8984	74.7547	75.8287		54.7148	64.5187	65.1101		-2.03275	1.53805	0.048391
P258S		100	100	100		67.9043	73.8101	83.3159		63.5564	60.5608	69.1985		4.54323	1.62079	4.21687
A266D		100	100	100		69.2916	77.354	79.7227		68.6511	71.9011	77.4119		12.8485	16.4481	15.1358

## Sheet: Fig. 2a
Figure 2a	Body weight of male mice
		+/+																										-/-
Age (weeks)		#1	#2	#3	#4	#5	#6	#7	#8	#9	#10	#11	#12	#13	#14	#15	#16	#17	#18	#19	#20	#21	#22	#23	#24	#25		#1	#2	#3	#4	#5	#6	#7	#8	#9	#10	#11	#12	#13	#14	#15	#16	#17	#18	#19	#20	#21
9		31.28	30.87	28.25	28.28	29.8	27.8	27.1	31.7	27.9	25.4	29	29.8	25.7														28.37	24.7	29	26.6	30.26	28.64	28.7	29.8	27.1	33.3	30.5	30.9	30.6
10		32.16	31.21	29.95	29	30.78	28.1	28	32.6	29.3	26.7	30.4	30.9	26.9														28.9	25.64	29.89	27.11	30.53	30.5	29.9	31.5	31	35	33.3	34.1	31
11		32.74	32.74	31.48	30.46	29.01	31.4	29.5	29.2	27.3	30	26.9	29	28.9	34	30	26.5	31.4	32.6	28.1								30.53	26.03	30.84	29.18	32.7	32.2	32.2	27.6	27.7	30.4			32.2	34.9	31.5	38.4	33	36.7	32.8
12		34	32.3	32.9	31	32.4	31.5	31.6	28.9	27.2	25.7	24.4	32.5	30.3	30.1	29.7	32	28.8	30.1	28.9	33.7	30.6	28.2	32.4	32.8	28.4		31.2	26.8	33.4	30.2	33.5	33.5	31.3	29.3	30.9	28.4	32.5	28.1	29.3	31.7	31.7	36	31.8	38.7	32.8	39.1	32.9
13		35.77	33.08	32.75	30.78	34.72	33	33.5	29.5	27.9	26.6	24.6	32.6	31	30.8	30.1	32.4	29.9	31.4	30	35.3	32.4	29.2	33.3	34.2	30		33.72	27.7	34.02	31.51	35.04	35.32	32.8	31	31.9	32	36.1	31.4	31.9	35.7	32.1	37.3	33	39.6	33.3	40.8	34.4
14		37.28	34.28	34.74	31.59	34.96	34.3	34.5	30.2	27.9	27.1	25.1	33.1	32	31	30.9	32.9	30.3	32.3	31.1	38.2	33.4	30.2	35.3	35.7	31		34.2	29.4	34.43	32.65	36.26	37.03	33.3	31.1	32.4	32.9	37.5	34.6	32.7	37.2	33.2	41.2	36.3	43.8	36.6	45.4	35.3
15		37.28	34.28	34.59	32.5	34.96	34.8	36.1	29.9	27.9	27.1	25.5	34.7	31.4	31.4	31.4	32.8	30.7	33.5	31.5	40.9	35.3	31	36	36.3	31.2		34.1	28.96	35.9	32.3	37.5	38	35.5	32.7	33.1	33.9	39.1	36.2	35.6	38.8	33.9	43.2	37.5	45.9	38.7	48.7	36.3
16		39.09	35.03	35.32	33.16	36.08	35.6	38.6	30	26.8	26.7	25.9	35.5	32.9	34	34.2	34.4	32.5	32.8	32.1	41.4	35.5	31.2	36.7	37.6	31.8		36.32	29.91	37.38	32.63	38.52	39.55	35.9	31.5	34.3	34.9	41.3	38.5	38.2	39.5	34.7	45.5	40.7	48.5	41	50.1	39.1
17		39.58	36.64	36.78	33.8	39.18	36.7	40.5	31.3	28.4	28.1	26.3	36.7	32.7	34.2	34.8	35.2	32.4	33.6	32.3	42.8	36	31.6	37.6	38.8	32.2		36.56	31.4	37.97	34.85	38	40	35.4	31.8	35	35.1	43	39.5	38.5	40.5	36.3	47.3	42.8	50	43	51.7	39.3
18		42.78	38.29	38.86	33.13	41.47	37.3	40.3	32.4	28.3	28	25.9	36.7	33.1	34.9	35.1	35.8	33	35.3	33.7	43.5	36.8	31.4	38.6	38.7	32.4		37.79	32.32	37.9	36	39.95	41.56	36.1	31.5	34.1	35.5	45.2	41.2	40.2	41.9	36	47.9	43.3	50.9	44.1	53.4	38.7

## Sheet: Fig. 2b
Figure 2b	Body weight of female mice
		+/+							-/-
Age (weeks)		#1	#2	#3	#4	#5	#6		#1	#2	#3	#4	#5	#6
9		19.42	19.93	18.61	20.53	18.53	19.32		20.2	19.28	20.58	17.78	20.58	21.71
11		21.66	21.16	20.32	21.97	19.98	21.09		21.7	21.35	19.36	22.28	21.97	24.34
13		22.61	22.92	22.51	23.06	21.22	21.8		22.68	22.46	21.2	26.64	22.58	25.19
15		21.89	22.12	22.76	23.44	21.82	22.92		21.95	22.59	21.59	26.02	22.62	26.96
17		23.12	23.55	23.11	24.53	21.73	22.6		22.94	22.68	22.23	28.05	23.74	27.18
19		25	24.76	23.24	25.06	24	23.82		22.93	25.43	23.25	29.98	24.59	31.18
21		26.13	25.74	23.74	24.74	22.34	24.4		23.27	25.72	24.07	32.17	24.72	29.7
23		26.68	27.24	24.45	28.89	22.92	24.25		25.19	26.41	24.85	34.34	27.73	31.78
25		29.28	29.98	26.29	27.09	23.67	26.68		28.11	29.51	26.65	37.51	28.39	35.39

## Sheet: Fig. 2c
Figure 2c	Daily food intake in 6-week old mice fed on normal chow diet
	+/+	-/-
	3.88	3.98
	3.94	4.17
	3.12	3.75
	5.24	3.33
	4.94	3.61
		3.9

## Sheet: Fig. 2d
Figure 2d	Oxygen consumption (VO2, ml/h), 6-week old male mice
		+/+						-/-
Zeitgeber time (h)		#1	#2	#3	#4	#5		#1	#2	#3	#4	#5
0		78.8	81.9	98.9	88.7	96.3499		53.623	80.794	80.4	79.2	73.0934
30		107	105	112	90.2	121.566		70.851	66.229	71.1	98.3	93.4263
60		115	111	117	118	133.103		78.84	97.796	101	111	112.474
90		116	109	117	115	133.751		79.902	100.01	102	107	113.452
120		116	111	119	117	136.293		80.332	98.81	100	108	105.012
150		113	110	115	119	134.891		80.465	92.538	94.8	104	101.669
180		113	109	118	117	134.448		79.532	91.38	101	91.2	91.6103
210		113	107	115	117	132.645		78.335	80.674	98	106	84.9345
240		110	107	115	116	131.582		69.154	87.417	99.1	103	71.3565
270		113	108	113	115	138.893		81.608	95.628	86.7	98.7	98.8647
300		111	107	113	117	137.649		80.577	88.122	96.7	106	84.7522
330		106	106	111	115	129.619		79.317	82.802	89.1	105	79.5249
360		103	103	109	111	99.7318		80.974	79.656	86.7	101	79.0768
390		106	96.6	101	102	80.4931		60.246	99.689	89.1	82.1	78.0528
420		75.6	95.5	103	71.9	111.479		79.371	99.314	74.7	87.6	71.6317
450		93.5	88.1	105	101	125.1		80.127	78.965	80.9	105	100.631
480		97	65.1	90.2	112	88.826		84.187	85.488	75.1	103	94.0352
510		64.1	81.7	71.7	100	107.165		78.643	79.675	83	79.6	78.4649
540		106	97.6	74.2	65.4	79.933		67.121	88.494	75.1	80.4	66.7527
570		97.4	67.9	99.9	69.5	84.8871		55.982	71.184	78.5	111	78.6141
600		86.5	86.9	110	114	129.378		66.716	71.208	79.4	87.8	73.5522
630		68	66.2	86.4	92.1	93.3084		76.818	70.119	74.9	85.8	91.2978
660		69.8	88.4	77.5	64	79.7518		61.315	70.872	76.1	92.3	80.7221
690		70.8	75.7	72.5	88.3	107.535		54.023	68.514	74.6	78.7	72.5428
720		99.6	64.1	111	103	92.1707		76.102	60.26	84.2	92.7	81.2815
750		95.4	61.6	104	101	103.775		48.148	68.672	73	85.9	65.9823
780		70.4	60.7	88.4	87.8	77.0695		52.069	59.4	70.1	66.6	78.9975
810		86.6	64.7	77.4	71.1	78.611		51.428	76.237	70.6	62.8	66.1697
840		73.7	102	89.8	82.2	85.3087		53.186	63.533	70.9	74.6	69.8219
870		68.8	83.1	72.9	89.2	103.924		53.752	62.707	70.4	64.7	67.0762
900		86.3	64.5	70.8	74.2	103.472		61.484	63.366	69.6	72.1	64.6956
930		75.2	61	96.4	66.7	74.2694		54.351	69.159	75.4	64.9	61.3206
960		67.2	87.7	72.9	60.5	85.7457		51.1	62.192	67.7	65.1	79.3217
990		78.4	76.8	73.3	110	85.543		61.929	65.814	71	65.5	66.2625
1020		72.1	60.8	79.1	87.7	79.1727		62.136	62.899	69.9	82.2	63.6109
1050		69.7	75.2	78.3	68.7	94.8436		50.309	62.928	77.5	74.7	68.5508
1080		78.5	81.6	100	65.6	70.8534		52.461	73.359	77.6	68.7	68.8094
1110		85.1	63.3	97.8	66.5	77.1273		52.798	67.743	66.6	68.7	64.1509
1140		69.8	63.1	77.1	66.4	96.4387		51.694	63.757	72.2	69.8	66.3579
1170		98.2	65.9	75.8	76.5	75.7185		52.459	62.085	67.1	69.1	64.1836
1200		69	91.8	83	113	76.332		68.239	62.53	66.6	73	64.8133
1230		63.8	66.7	88.7	101	78.0608		72.483	75.558	77.7	69.8	66.1112
1260		75.9	71.3	73.9	72.9	100.332		56.539	66.331	66.2	65.6	64.5117
1290		75	63.7	79.3	65.8	122.216		50.672	62.451	68.3	66.4	66.2705
1320		64.5	66.2	73.7	73.8	104.892		50.769	64.465	67.6	72	63.5268
1350		86	72.9	94.9	94.7	83.7092		59.162	75.188	66.7	67.8	74.2182
1380		101	99.7	87.4	67	89.7649		47.77	63.674	69.6	67.7	67.5083
1410		89.3	75.2	83	105	83.8639		57.228	69.729	80.1	84.9	74.6203
1440		64.9	76.6	101	111	122.301		73.407	64.654	69.8	67.2	80.5044
1470		92.1	101	87.5	97.2	120.493		51.766	88.824	74.8	88.8	88.0706
1500		104	105	111	113	129.654		74.323	84.673	103	110	108.747
1530		105	106	111	117	135.772		71.916	96.123	98.5	108	100.456
1560		103	103	113	114	131.111		71.679	93.596	93.3	109	101.074
1590		108	100	112	117	137.691		72.345	80.891	92.5	109	88.2488
1620		108	102	112	119	135.715		75.748	88.242	83.8	108	81.5716
1650		106	102	112	117	139.077		75.843	93.376	95.4	106	72.8901
1680		102	104	112	113	136.446		76.759	85.995	87.9	109	77.3283
1710		101	107	114	102	138.142		77.41	88.359	101	116	83.0231
1740		107	106	115	99	126.087		78.007	84.779	98.3	115	99.4423
1770		93.7	103	111	71.8	97.7192		61.416	81.718	91.6	111	77.1646
1800		70.2	95.4	102	69.7	75.2906		82.329	88.938	70.2	85.9	73.1819
1830		75.6	69.1	74.2	115	103.972		82.159	85.589	88.3	95.8	77.982
1860		97	63.6	100	106	107.364		81.587	83.611	70.3	104	75.6601
1890		63.4	92.3	106	117	78.1279		78.124	78.495	96.4	76.1	70.5071
1920		57.9	104	105	107	84.4914		74.416	72.017	92.5	96.6	92.9165
1950		80.6	91.2	86.7	81.6	83.2581		64.324	69.054	76.3	114	81.6548
1980		64.9	58.1	106	106	102.999		55.612	81.321	79.8	89.5	80.6383
2010		74.1	64.5	95.1	84.1	76.7981		74.027	60.035	82.8	88.1	76.946
2040		73.6	77.7	91.1	71.4	113.896		57.079	79.556	81.6	89.9	83.694
2070		39.6	90.7	84.4	85.9	83.6101		58.979	64.179	79.8	85.4	78.2948
2100		25.8	79.1	75.5	108	96.6906		45.581	73.432	76.8	82.7	72.8104
2130		16.3	65.1	103	104	80.8931		66.011	68.824	75.5	88.9	80.104
2160		97	72.7	80.1	85.5	104.845		32.877	70.86	77.5	79.9	73.0438
2190		67.6	61.8	89.6	70.3	88.2298		45.985	67.951	70.9	92.1	72.8016
2220		56.9	61.4	87.4	79.9	91.3538		53.712	71.464	66.1	64.7	65.3653
2250		77.9	96.6	71.4	109	78.7464		36.324	60.701	63.6	77.3	62.4989
2280		38.9	71.8	71.5	86.9	90.6653		45.838	57.762	74.2	79.2	65.1399
2310		42.3	62.4	89.8	70.9	79.7085		43.494	62.922	68.6	71.8	62.2753
2340		99.7	79.3	100	87.3	96.1297		45.108	58.864	70.8	66.6	75.3064
2370		50.3	72.4	84.1	73.4	84.4832		45.593	59.136	66.4	81	65.2502
2400		26.7	63.4	73.6	70.4	71.1404		50.704	72.094	71.8	72.9	65.2076
2430		92.8	64.5	84	81.6	86.2747		48.803	59.551	69.3	67.9	62.8762
2460		63.8	92.6	82.8	101	81.2135		61.09	61.051	64.2	68.1	68.9152
2490		98.7	70.2	71.5	73.7	93.8089		43.516	63.554	82.7	69	62.0171
2520		87.5	63	74.9	67.3	77.3394		53.142	54.582	70.8	71.7	64.5606
2550		56.6	62.2	100	63.8	84.6958		75.907	75.262	63	69.7	63.0288
2580		71.4	64	89.5	70.9	117.717		51.851	62.548	67.2	70.1	70.4055
2610		98.6	78.1	70	98.4	84.4741		46.601	55.152	62.8	69.9	61.2302
2640		96.5	74.9	73	97	81.6212		41.848	65.65	83.8	77.1	64.3533
2670		93.7	94.4	112	107	81.181		74.141	68.848	70.8	76.4	67.59
2700		95.7	75.9	116	112	80.0009		80.948	60.807	62.5	73.1	63.5753
2730		69.4	65.6	116	113	120.237		80.091	59.1	65.7	69.1	62.296
2760		65.3	65.6	113	112	96.0103		72.951	61.584	64.7	69.9	64.9336
2790		81.8	83.3	113	115	76.8876		51.07	68.018	71.7	69.5	72.7202
2820		78.7	66.8	113	114	79.6253		52.963	61.646	67.6	75.5	66.4198
2850		71.8	65.6	106	106	87.4807		60.11	74.884	66.6	90.2	70.1874
2880		96.3	97.4	84.8	80.4	87.5075		81.914	64.7	76.6	76	70.7075

## Sheet: Fig. 2e
Figure 2e	Oxygen consumption (VO2, ml/h), 6-week old male mice
		+/+						-/-
Phase		#1	#2	#3	#4	#5		#1	#2	#3	#4	#5
Light		79.2811	73.8292	88.2144	85.4266	92.0353		58.1184	65.7644	69.8269	73.8224	68.0975
Dark		89.991	89.1343	100.735	100.321	111.417		68.6614	80.9851	84.0099	98.5127	82.7502

## Sheet: Fig. 3a
Figure 3a	Body weight of male mice
		+/+										+/P193S																			P193S/P193S
Age (weeks)		#1	#2	#3	#4	#5	#6	#7	#8	#9		#1	#2	#3	#4	#5	#6	#7	#8	#9	#10	#11	#12	#13	#14	#15	#16	#17	#18		#1	#2	#3	#4	#5	#6	#7
8		26.35	26.2	24.93	25.5	27.05	23.92	25.14	27.3	24.38		28.14	32.39	29.56	29.68	29.36	26.47	26.3	25.93	25.1	24.55	28.28	24.84	26.24	25.21	26.23	25.79	22.11	25.11		30.48	27.6	25.96	27.02	26.7	25.95	27.3
10		30.06	30.14	30.08	30.71	33.7	29.25	29.68	31.13	29.78		32	36.9	33.7	36.2	35.26	30.5	34.72	32.09	30.25	29.3	34.84	28.09	30.93	29.44	31.51	32.43	25.9	31.39		36.76	32.35	30.25	32.76	33.61	32.4	32.08
12		34.69	34.29	32.99	34.04	37.25	31.72	30.64	36.58	35.41		35.56	42.23	37.97	43.69	41.91	35.81	38.92	33.82	34	33.16	40.42	33.2	34.89	31.52	34.11	35.6	28.18	35.82		42.61	37.14	34.61	34.72	40.01	36.81	38.45
14		38.53	37.48	36.45	36.86	40.29	35.91	33.79	39.21	40.01		39.26	44.41	41.32	47.11	45	38.36	44.27	37.87	37.62	37.31	45.8	36.66	39.35	35.63	38.97	40.19	31.09	40.59		46.05	40.41	38.65	39.41	45.35	41.27	42.36
16		43.09	40.88	40.72	38.84	44.71	39.41	38.79	42.16	44.12		44.66	47.81	44.97	49.43	48.24	42.27	46.64	42.45	40.02	40.49	49.32	40.81	44.03	38.74	43.26	44.71	33.09	43.82		47.75	44.86	43.86	43.2	48.02	44.97	45.48
18		45.53	44.84	45.74	40.06	47.49	42.79	41.67	45.14	47.32		47.03	48.86	47.51	51.35	50.52	44.64	47.56	43.88	42.43	42.82	50.31	45.4	46.52	41.27	45.15	45.88	34.97	45.09		49.79	47.62	45.04	44.64	48.13	46.8	46.96

## Sheet: Fig. 3b
Figure 3b	Body weight of female mice
		+/+									+/P193S									P193S/P193S
Age (weeks)		#1	#2	#3	#4	#5	#6	#7	#8		#1	#2	#3	#4	#5	#6	#7	#8		#1	#2	#3	#4	#5
8		19.16	20.66	17.33	15.6	19.61	20.64	19.55	19.56		19.45	21.6	20.22	19.09	16.18	16.66	20.99	20.74		20	21.09	23.28	19.45	20.78
10		20.46	22.1	20.66	18.22	21.23	22.52	20.07	21.91		21.86	25.35	21.47	20.86	19.59	20.28	23.21	21.69		23.08	24.44	27.28	23.11	22.75
12		25.45	22.11	24.35	20.13	22.84	23	27.1	22.36		24.08	27.27	23	22.13	21.89	21.98	26.63	27		25.47	27.19	30.32	23.98	23.86
14		22.82	27.69	25.28	20.39	26.19	24.9	31.3	24.51		24.63	29.31	23.31	24.89	23.39	24.64	30.06	30.67		28.28	29.8	33.22	29.04	28.01
16		24.54	32.86	26.68	21.29	28.76	28.09	34.47	26.31		27.34	32.58	26.52	26.36	25.09	29.5	32.98	32.85		31.81	33.24	37.91	32.79	31.2
18		24.9	35.29	28.19	22.94	32.09	28.9	37.44	30		28.4	35.75	29.81	31.23	27.79	33.09	37.52	35.91		33.04	36.31	40.59	35.83	33.71

[truncated: 17 more sheets: Fig. 3c, Fig. 3d, Fig. 3e, Fig. S1a, Fig. S1b, Fig. S1c, Fig. S1d-i, Fig. S2a-c, Fig. S2d-f, Fig. S2g-i, Fig. S2j-l, Fig. S2m-o, Fig. S3b, Fig. S4a, Fig. S4b, Fig. S4c, Fig. S4d]
